# Supplementary material for: Genetic Variants Related to Increased CKD Progression—A Systematic Review
Source: Biology (Basel). 2025 Jan 14;14(1):68. doi: 10.3390/biology14010068 (PMC11761907; doi:10.3390/biology14010068)
Supplement: Supplementary file 1 [file biology-14-00068-s001.zip]

Archive with 3 entries (2 files):
- biology-3320614-supplementary/
- biology-3320614-supplementary/Supplementary Table S1.pdf
- biology-3320614-supplementary/Supplementary Table S2.pdf
